# Supplementary material for: Domestic dogs in indigenous Amazonian communities: Key players in Leptospira cycling and transmission?
Source: PLoS Negl Trop Dis. 2024 Apr 3;18(4):e0011671. doi: 10.1371/journal.pntd.0011671 (PMC10990217; doi:10.1371/journal.pntd.0011671)
Supplement: S1 Table — (XLSX) [file pntd.0011671.s001.xlsx]

## Sheet: tabla
S1 Table. Serological analysis of 48 dogs by MAT.
Individual	Site	MAT	Identified Serovars																	Serovar	Serogroup	Note
			AND	AUS	AUT	BAT	BRA	CAN	DJA	GRI	HAR	HEB	POM	PYR	SAX	SER	SHE	TAR	WOL
M01	Pompeya	N	-	-	-	-	-	-	-	-	-	-	-	-	-	-	-	-	-	-	-	-
M03	Pompeya	P	-	-	-	-	-	-	-	-	-	-	-	-	-	-	-	100	-	Tarassovi	Tarassovi	-
M06	Pompeya	N	-	-	-	-	-	-	-	-	-	-	-	-	-	-	-	-	-	-	-	-
M07	Pompeya	N	-	-	-	-	-	-	-	-	-	-	-	-	-	-	-	-	-	-	-	-
M09	Pompeya	P	-	-	-	-	-	-	-	-	-	-	-	-	-	-	100	100	-	CR	CR	Agglutination with 2 differents serogroups
M11	San Roque	P	-	100	-	-	100	100	-	100	-	-	-	100	-	-	-	-	-	CR	CR	Agglutination with 4 differents serogroups
M12	San Roque	P	-	100	-	-	-	-	-	-	-	-	-	100	-	-	-	-	-	CR	CR	Agglutination with 2 differents serogroups
M13	San Roque	P	-	100	-	-	100	-	-	100	400	-	-	-	-	100		-	100	Hardjo	Sejroe	-
M14	San Roque	P	-	400	-	-	-	100	-	-	100	-	-	-	-	-	-	-	-	Australis	Australis	-
M15	San Roque	P	-	-	-	-	-	-	-	-	-	-	-	-	-	100	100	200	-	Tarassovi	Tarassovi	-
M16	San Roque	P	-	400	-	-	-	-	-	-	-	-	-	-	-	-	-	200	-	Australis	Australis	-
M17	San Roque	P	-	-	-	-	-	-	-	-	-	-	-	-	-	-	-	100	-	Tarassovi	Tarassovi	-
M18	San Roque	N	-	-	-	-	-	-	-	-	-	-	-	-	-	-	-	-	-	-	-	-
M19	San Roque	P	-	-	-	-	-	-	-	-	-	-	-	100	-	-	-	-	-	Pyrogenes	Pyrogenes	-
M20	San Roque	P	-	-	-	-	-	-	-	-	-	-	-	-	100	-	-	-	-	Saxkoebing	Sejroe	-
M21	San Roque	P	-	-	-	-	-	100	-	-	-	-	-	-	-	-	100	-	-	CR	CR	Agglutination with 2 differents serogroups
M22	San Roque	P	-	-	-	-	-	100	-	100	-	-	-	-	100	100	100	100	100	CR	CR	Agglutination with 5 differents serogroups
M23	Sani Isla	P	-	-	-	-	-	-	-	-	-	-	-	-	100	100	100	100	400	Wolffi	Sejroe	-
M24	Sani Isla	N	-	-	-	-	-	-	-	-	-	-	-	-	-	-	-	-	-	-	-	-
M25	Sani Isla	P	-	-	-	-	-	-	-	-	-	-	-	-	-	-	-	-	100	Wolffi	Sejroe	-
M26	Sani Isla	P	-	-	-	-	-	-	-	100	-	-	-	-	-	-	-	-	-	Grippotyphosa	Grippotyphosa	-
M27	Sani Isla	N	-	-	-	-	-	-	-	-	-	-	-	-	-	-	-	-	-	-	-	-
M28	Sani Isla	P	-	-	-	-	-	200	-	100	-	-	-	-	-	-	-	-	-	Canicola	Canicola	-
M29	Sani Isla	N	-		-	-	-	-	-	-	-	-	-	-	-	-	-	-	-	-	-	-
M30	Sani Isla	N	-	-	-	-	-	-	-	-	-	-	-	-	-	-	-	-	-	-	-
M31	Sani Isla	P	-	-	-	-	-	-	100	100	-	-	-	-	-	-	-	-	-	CR	CR	Agglutination with 2 differents serogroups
M32	Sani Isla	P	-	-	-	-	-	-	-	-	100	-	-	-	100	-	-	-	100	Hardjo/Saxkoebing/ Wolffi	Sejroe	-
M33	Sani Isla	N	-	-	-	-	-	-	-	-	-	-	-	-	-	-	-	-	-	-	-	-
M34	Sani Isla	P	-	-	-	-	-	-	-	-	-	-	-	-	100	-	-	-	-	Saxkoebing	Sejroe	-
M35	Nueva Providencia	P	-	-	-	-	-	-	-	-	-	-	-	-	-	100	-	-	-	Sejroe	Sejroe	-
M36	Nueva Providencia	P	-	100	-	-	-	100	-	-	-	-	-	-	-	-	-	-	-	CR	CR	Agglutination with 2 differents serogroups
M37	Nueva Providencia	P	-	-	-	-	-	-	-	-	-	-	-	100	-	-	-	-	-	Pyrogenes	Pyrogenes	-
M38	Nueva Providencia	P	-	-	-	-	-	-	100	-	-	100	-	100	-	-	-	-	-	CR	CR	Agglutination with 3 differents serogroups
M39	Nueva Providencia	P	-	-	-	-	-	-	-	-	-	-	-	100	-	-	-	-	-	Pyrogenes	Pyrogenes	-
M40	Nueva Providencia	N	-	-	-	-	-	-	-	-	-	-	-	-	-	-	-	-	-	-	-	-
M41	Nueva Providencia	P	-	100	-	-	-	-	200	-	-	-	-	-	200	-	100	100	-	CR	CR	Agglutination with 2 differents serogroups
M42	Nueva Providencia	P	-	-	-	-	-	-	-	-	-	-	-	-	-	-	100	100	-	CR	CR	Agglutination with 2 differents serogroups
M43	Nueva Providencia	N	-	-	-	-	-	-	-	-	-	-	-	-	-	-	-	-	-	-	-	-
M44	Nueva Providencia	P	-	100	-	100	-	-	-	-	100	-	-	-	100	100	-	200	100	Tarassovi	Tarassovi	-
M45	Nueva Providencia	P	-	-	-	-	-	-	-	-	-	-	-	-	-	100	-	-	100	Sejroe/Wolffi	Sejroe	-
M46	Nueva Providencia	P	-	100	-	-	-	-	-	-	-	-	-	-	-	-	-	-	-	Australis	Australis	-
M47	Indillama	N	-	-	-	-	-	-	-	-	-	-	-	-	-	-	-	-	-	-	-	-
M48	Indillama	P	-	100	-	-	-	-	-	-	-	-	-	-	-	-	-	200	-	Tarassovi	Tarassovi	-
M49	Indillama	P	100	-	-	-	-	100	-	-	-	-	100	100	-	-	-	100	100	CR	CR	Agglutination with 6 differents serogroups
M50	Indillama	P	100	200	-	100	-	200	-	100	100	-	-	-	-	-	-	100	-	CR	CR	Agglutination with 2 differents serogroups
M51	Indillama	P	-	-	-	-	-	100	-	-	-	-	-	-	-	-	-	-	-	Canicola	Canicola	-
M52	Pompeya	P	-	100	-	100	100	200	100	200	200	-	-	-	-	100	-	100	-	CR	CR	Agglutination with 3 differents serogroups
M53	Pompeya	P	-	-	-	100	-	-	-	-	-	-	-	-	-	-	200	-	-	Shermani	Shermani	-
N= negative; P= positive. MAT titers against more than one serovar were detected in 15/36 MAT-positive dogs.
CR= Cross-reaction; AND= Andamana; AUS=Australis; AUT=Autumnalis; BAT=Bataviae; BRA= Bratislava; CAN=Canicola; DJA=Djasiman; GRI=Grippotyphosa; HAR= Hardjo; HEB=Hebdomadis; POM=Pomona; PYR=Pyrogenes; SAX= Saxkoebing; SEJ=Sejroe; SHE=Shermani; TAR=Tarassovi; WOL= Wolffi.
